# Supplementary material for: Assessment of Respiratory Function and Need for Noninvasive Ventilation in a Cohort of Patients with Myotonic Dystrophy Type 1 Followed at One Single Expert Center
Source: Can Respir J. 2022 Jun 18;2022:2321909. doi: 10.1155/2022/2321909 (PMC9233572; doi:10.1155/2022/2321909)
Supplement: Supplementary Materials — e-Table 1: Details of respiratory function for each patient at baseline and over time. e-Table 2. Correlations between respiratory parameters and demographic and clinical features. [file 2321909.f1.zip]

Archive with 2 entries (2 files):
- 2321909.f1/eTable 1.xlsx
- 2321909.f1/eTable 2.docx
