# Supplementary material for: Assessment of Respiratory Function and Need for Noninvasive Ventilation in a Cohort of Patients with Myotonic Dystrophy Type 1 Followed at One Single Expert Center
Source: Can Respir J. 2022 Jun 18;2022:2321909. doi: 10.1155/2022/2321909 (PMC9233572; doi:10.1155/2022/2321909)
Supplement: Supplementary Materials — e-Table 1: Details of respiratory function for each patient at baseline and over time. e-Table 2. Correlations between respiratory parameters and demographic and clinical features. [file 2321909.f1.zip › 2321909.f1/eTable 1.xlsx]

## Sheet: Foglio1
ID	AGE	SEX	CTG	ONSET	DiseaseDuration	BMI	MIRS	AMBULATION	Groups	NIV Compliance	Lost to follow-up	Needing to NIV during follow-up	Mean_SpO2_Baseline	Min_SpO2_Baseline	ODI_Baseline	pH_Baseline	pCO2_Baseline	pO2_Baseline	HCO3_Baseline	FVC % sitting_Baseline	FVC % supine_Baseline	FEV1 %_Baseline	FEV1/FVC_Baseline	Delta FVC_Baseline	PCEF_Baseline	MIP_Baseline	MEP_Baseline	SixMWT_Baseline	Mean O2 saturation_Baseline	Pre_Test_Dyspnea_Baseline	Post_Test_Dyspnea_Baseline	Time_Baseline_Evaluation	Mean_SpO2_FUP	Min_SpO2_FUP	ODI_FUP	pH_FUP	pCO2_FUP	pO2_FUP	HCO3_FUP	FVC % sitting_FUP	FVC % supine_FUP	FEV1 %_FUP	FEV1/FVC_FUP	Delta FVC_FUP	PCEF_FUP	MIP_FUP	MEP_FUP	SixMWT_FUP	Mean O2 saturation_FUP
P001	32	F	E1	1995	18	19.84	3	Walker	No NIV indication	.	No	No	97.2	92.0	0.5	7440	32.1	125.9	22.2	67.0	72.0	61.0	0.80	-5.0	180.00	.	.	585.0	.	.	.	56.83	93.8	81	6.3	.	25.4	185.0	.	77.0	.	75.0	0.98	.	294.0	40	65	615	91.0
P002	41	F	E2	2000	15	19.14	4	Walker	No NIV indication	.	No	No	94.7	90.0	0.5	.	.	.	.	95.0	85.0	81.0	0.72	10.0	310.00	103.0	110.0	469.0	98.0	0	0.0	35.63	96.8	88	0.0	7480	38.8	85.7	29.2	76.0	74.0	73.0	0.95	2.0	322.2	.	.	475	95.0
P003	41	M	E1	1979	36	21.05	4	Walker	No NIV indication	.	No	No	95.2	87.0	3.1	7480	44.5	100.7	33.5	82.0	83.6	81.0	0.82	-1.6	371.20	.	.	540.0	95.0	0	2.0	60.90	89.5	76	6.7	7470	37.7	87.0	27.6	77.0	72.0	70.0	0.91	5.0	483.0	65	85	485	94.0
P004	48	F	E3	2008	9	27.72	4	Walker	NIV indication at baseline	Yes	No	No	91.6	86.0	15.5	7550	42.1	65.8	37.2	55.0	47.0	54.0	0.78	8.0	322.20	60.0	52.0	148.0	92.0	2	8.0	36.20	90.4	75	2.6	.	.	.	.	41.0	.	41.0	0.81	.	265.0	.	.	226	89.7
P005	17	F	E2	2010	3	28.27	3	Walker	No NIV indication	.	No	No	98.8	96.0	0.0	7440	41.2	116.8	28.2	101.0	97.0	67.0	0.60	4.0	267.00	.	.	410.0	99.0	0	0.0	55.60	.	.	.	7500	37.8	86.4	29.8	85.0	.	68.0	0.80	.	462.0	48	47	504	98.0
P006	35	M	E2	1993	23	21.80	4	Walker	No NIV indication	.	No	No	93.1	.	.	7520	38.3	72.7	31.4	92.0	.	76.0	0.68	.	446.00	62.0	64.0	541.0	98.0	2	4.0	48.23	90.8	83	10.6	.	.	.	.	76.0	53.0	74.0	0.97	23.0	458.0	.	.	443	94.9
P007	65	M	E2	2001	16	27.76	2	Walker	No NIV indication	.	No	No	91.0	83.0	2.4	7480	37.0	80.9	27.6	98.0	106.0	76.0	0.61	-8.0	433.00	.	.	494.0	96.0	0	2.0	32.77	91.8	88	0.4	7470	33.2	90.2	24.6	102.0	.	100.0	0.98	.	516.6	98	96	479	97.0
P008	50	F	E2	2004	9	25.46	4	Walker	No NIV indication	.	No	No	95.1	84.0	3.3	7480	39.5	113.4	29.6	80.0	71.0	73.0	0.78	9.0	307.00	.	.	370.0	.	.	.	43.87	94.1	86	5.9	7480	37.2	103.3	28.0	65.0	.	53.0	0.81	.	325.2	79	66	357	96.0
P009	23	M	E2	2010	6	23.51	1	Walker	No NIV indication	.	No	No	96.5	86.0	1.2	7540	35.1	183.0	30.4	94.0	85.0	100.0	0.89	9.0	535.00	89.0	89.0	525.0	98.0	0	2.0	7.87	96.7	91	1.7	8000	37.7	115.1	29.6	90.0	77.0	.	.	13.0	540.6	74	81	539	98.0
P010	34	F	E2	2003	14	15.78	4	Walker	No NIV indication	.	No	No	96.6	90.0	4.5	7430	48.4	89.2	32.3	53.0	50.0	47.0	0.78	3.0	202.00	17.0	33.0	375.0	97.0	0	0.0	51.30	.	.	.	.	.	.	.	44.0	44.0	43.0	0.97	0.0	203.4	.	.	376	98.0
P011	65	F	E2	2012	5	21.67	4	Walker	No NIV indication	.	No	No	96.6	90.0	8.4	7460	47.8	84.2	34.2	67.0	62.0	72.0	0.85	5.0	243.00	27.0	33.0	325.0	98.0	3	4.0	44.13	96.7	91	0.4	7440	49.1	67.2	33.7	83.0	52.0	79.0	0.95	31.0	312.0	.	.	418	88.1
P012	16	F	E3	2013	1	20.70	2	Walker	No NIV indication	.	No	No	98.2	94.0	0.4	.	.	.	.	124.0	118.0	107.0	0.78	6.0	325.00	.	.	615.0	.	.	.	55.90	.	.	.	7470	37.6	102.7	27.3	102.0	.	96.0	0.94	.	412.0	37	41	525	96.0
P013	42	F	E1	1995	22	36.63	3	Walker	No NIV indication	.	No	No	92.6	84.0	.	7500	32.6	101.6	25.7	66.0	79.0	72.0	0.94	-13.0	291.00	.	.	345.0	98.0	2	3.0	60.20	92.8	79	1.3	.	.	.	.	80.0	75.0	.	0.85	5.0	353.0	.	.	377	97.0
P015	27	F	E3	2005	12	23.50	3	Walker	No NIV indication	.	No	No	96.5	88.0	4.3	7490	39.5	92.3	30.4	68.0	66.0	.	.	2.0	281.40	52.0	50.0	485.0	98.0	0	4.0	7.60	.	.	.	7500	35.2	94.1	27.1	75.0	.	.	.	.	354.6	63	58	450	83.0
P016	26	F	E3	2007	10	18.80	3	Walker	No NIV indication	.	No	No	96.7	93.0	1.1	7520	35.3	103.2	29.3	53.0	55.0	.	.	-2.0	179.40	21.0	20.0	550.0	98.0	0	1.0	24.80	96.0	92	0.0	.	.	.	.	71.0	62.0	66.0	0.93	9.0	378.0	38	34	494	87.6
P017	28	M	E3	1998	19	27.51	3	Walker	No NIV indication	.	Yes	No	.	.	.	7000	37.9	92.6	27.9	65.0	54.0	.	.	11.0	355.80	13.0	32.0	325.0	93.0	0	3.0	.	.	.	.	.	.	.	.	.	.	.	.	.	.	.	.	.	.
P018	46	M	E2	2000	17	25.00	2	Walker	No NIV indication	.	No	No	93.2	80.0	19.2	7500	38.9	86.7	31.0	79.0	79.0	.	.	0.0	444.00	130.0	219.0	445.0	91.0	0	4.0	11.40	94.7	89	1.3	7470	41.3	102.4	30.7	85.0	84.0	84.0	1.00	1.0	508.2	.	.	458	94.1
P020	36	F	E2	2010	5	22.86	5	Walker	No NIV indication	.	No	No	97.5	90.0	1.0	7460	44.2	93.9	32.1	82.0	74.0	76.0	0.80	8.0	284.00	71.0	91.0	395.0	96.0	0	2.0	34.10	97.2	92	.	7580	37.7	46.2	23.9	67.0	69.0	61.0	0.91	-2.0	272.0	55	46	426	98.0
P021	25	M	E2	2015	2	21.71	2	Walker	No NIV indication	.	No	No	.	.	.	.	.	.	.	91.0	84.0	.	.	7.0	369.00	109.0	75.0	575.0	98.0	0	3.0	6.30	.	.	.	7470	40.7	80.2	29.3	85.0	83.0	.	.	2.0	409.8	115	111	570	.
P022	41	F	E2	1996	22	36.30	2	Walker	No NIV indication	.	Yes	No	97.2	92.0	0.0	7520	34.0	98.5	28.3	65.0	66.0	.	.	-1.0	480.60	115.0	103.0	430.0	93.0	0	2.0	.	.	.	.	.	.	.	.	.	.	.	.	.	.	.	.	.	.
P023	28	M	E2	2007	11	21.05	2	Walker	No NIV indication	.	Yes	No	95.7	90.0	.	7490	48.4	91.5	36.9	89.0	86.0	.	.	3.0	483.60	33.0	60.0	425.0	95.0	0	0.5	.	.	.	.	.	.	.	.	.	.	.	.	.	.	.	.	.	.
P024	15	F	E3	2002	13	24.22	2	Walker	No NIV indication	.	No	No	.	.	.	.	.	.	.	107.0	108.0	101.0	0.84	-1.0	370.00	.	.	495.0	98.0	0	8.0	34.30	97.0	94	0.0	.	.	.	.	102.0	101.0	92.0	0.90	1.0	468.6	39	28	499	97.0
P025	25	M	E2	2007	6	23.67	4	Walker	No NIV indication	.	No	No	97.0	87.0	10.3	7520	35.6	156.0	29.1	79.0	72.0	51.0	0.55	7.0	328.00	.	.	465.0	.	0	1.0	51.13	94.4	78	16.0	7540	29.6	105.6	25.7	81.0	75.0	.	0.93	6.0	440.0	82	72	514	96.0
P027	55	M	E1	2005	13	24.31	2	Walker	NIV indication at baseline	.	Yes	No	.	.	.	7480	35.4	126.3	27.1	80.0	77.0	.	.	3.0	528.00	160.0	137.0	561.0	96.0	0	3.0	.	.	.	.	.	.	.	.	.	.	.	.	.	.	.	.	.	.
P028	55	F	E2	2006	12	29.76	3	Walker	No NIV indication	.	No	Yes	92.4	84.0	0.9	.	.	.	.	71.0	69.0	76.0	0.88	2.0	408.60	18.0	39.0	457.0	97.0	0	1.0	4.67	.	.	.	7530	34.9	90.4	29.7	72.0	69.0	.	.	3.0	469.8	52	54	503	98.0
P029	43	F	E3		.	30.86	3	Walker	No NIV indication	.	Yes	No	.	.	.	7490	38.9	69.2	29.7	53.0	45.0	.	.	8.0	355.20	37.0	64.0	332.0	.	2	3.0	.	.	.	.	.	.	.	.	.	.	.	.	.	.	.	.	.	.
P031	34	F	E2	2008	5	26.87	2	Walker	No NIV indication	.	No	No	95.6	93.0	0.0	7430	39.2	94.9	26.5	89.0	82.0	84.0	0.81	7.0	203.00	.	.	.	.	.	.	61.07	93.2	90	1.4	7500	41.0	85.0	32.5	.	.	.	.	.	.	.	.	.	.
P032	53	M	E2	2002	16	27.01	4	Walker	NIV indication at baseline	.	Yes	No	.	.	.	7430	47.4	65.0	31.7	34.0	20.0	.	.	14.0	183.60	37.0	116.0	195.0	94.0	5	8.0	.	.	.	.	.	.	.	.	.	.	.	.	.	.	.	.	.	.
P033	47	F	E2	2004	14	28.44	3	Walker	No NIV indication	.	No	No	.	.	.	7550	24.5	104.1	21.6	75.0	73.0	.	.	2.0	354.00	60.0	54.0	192.0	92.0	0	0.0	19.80	94.4	87	0.4	7470	30.1	106.2	22.3	63.0	58.0	65.0	0.82	5.0	345.0	52	46	.	.
P034	25	F	E1	2010	8	21.99	2	Walker	No NIV indication	.	No	No	95.2	89.0	2.0	7498	32.9	89.4	25.8	102.0	98.0	.	.	4.0	537.60	75.0	82.0	545.0	93.0	3	0.5	6.73	.	.	.	.	.	.	.	102.0	102.0	.	.	0.0	510.0	89	102	504	95.0
P035	34	M	E1	2010	2	27.77	3	Walker	No NIV indication	.	No	No	97.7	93.0	2.2	7450	26.6	98.0	37.7	97.0	93.0	96.0	0.83	4.0	454.80	.	.	.	.	.	.	64.93	95.0	89	12.0	.	34.2	104.2	.	103.0	103.0	98.0	0.95	0.0	624.0	87	127	.	.
P036	41	F	E2	1997	21	19.31	2	Walker	No NIV indication	.	Yes	No	.	.	.	.	.	.	.	84.0	81.0	.	.	3.0	376.00	60.0	53.0	416.0	95.0	0	3.0	.	.	.	.	.	.	.	.	.	.	.	.	.	.	.	.	.	.
P037	49	F	E1	2006	7	25.00	2	Walker	No NIV indication	.	No	No	96.7	85.0	1.0	7480	39.6	70.4	29.9	121.0	109.0	120.0	0.85	12.0	340.00	.	.	390.0	.	.	.	48.70	95.1	89	17.0	7450	44.9	.	31.1	109.0	116.0	106.0	0.97	-7.0	429.6	65	50	410	99.0
P038	41	F	E2	2005	5	33.22	3	Walker	NIV indication at baseline	No	No	No	93.5	77.0	21.7	7410	42.2	79.0	27.2	30.4	39.0	.	.	-8.6	.	.	.	.	.	.	.	45.77	96.0	59	10.1	7450	44.5	69.2	31.2	86.0	.	85.0	0.85	.	420.0	72	64	.	.
P039	50	M	E1		.	35.89	1	Walker	NIV indication at baseline	.	Yes	No	85.8	74.0	30.4	7500	47.0	66.9	32.8	78.0	69.0	79.0	0.81	9.0	502.00	.	.	540.0	90.0	0	3.0	.	.	.	.	.	.	.	.	.	.	.	.	.	.	.	.	.	.
P040	18	M	E2	2003	11	20.38	2	Walker	NIV indication at baseline	No	No	No	96.1	85.0	0.7	7440	46.4	71.6	31.7	88.0	84.0	77.0	0.98	4.0	448.00	.	.	.	.	.	.	60.67	96.0	90	0.3	7440	54.0	82.0	37.0	94.0	.	108.0	0.97	.	.	.	.	.	.
P041	80	M	E1		.	33.02	3	Walker	NIV indication at baseline	No	No	No	91.4	85.0	4.5	7440	48.4	75.9	32.9	91.0	89.0	77.0	0.63	2.0	298.00	.	.	.	.	.	.	56.33	93.8	83	27.4	.	.	.	.	74.0	.	74.0	0.64	.	.	35	35	.	.
P042	52	F	E2		.	20.57	4	Walker	NIV indication at baseline	No	No	No	92.9	85.0	3.3	7460	43.8	87.9	31.3	66.0	65.0	57.0	0.74	1.0	288.00	.	.	229.0	.	.	.	56.33	98.5	86	3.4	.	.	.	.	62.0	.	66.0	0.84	.	276.0	63	32	247	97.0
P043	50	F	E2		.	22.49	3	Walker	NIV indication at baseline	No	No	No	92.4	81.0	12.7	7430	48.1	68.1	32.4	59.0	46.0	55.0	0.81	13.0	249.00	.	.	285.0	.	.	.	56.33	94.6	89	10.6	.	.	.	.	44.0	.	48.0	0.86	.	232.8	41	42	300	94.3
P044	34	M	E2	1987	23	25.40	2	Walker	NIV indication at baseline	No	No	No	92.4	81.0	18.6	7340	59.4	49.6	33.1	29.0	.	30.0	0.87	.	3.86	.	.	315.0	.	.	.	40.40	95.0	90	.	7350	53.3	71.0	28.9	45.0	33.0	45.0	0.84	12.0	270.0	.	.	345	91.0
P045	37	M	E2		.	24.60	2	Walker	NIV indication at baseline	No	No	No	94.6	80.0	12.6	7440	41.3	99.9	28.1	93.0	76.0	88.0	0.78	17.0	285.00	.	.	.	.	.	.	24.37	.	.	.	7440	44.0	93.8	30.4	99.0	94.0	94.0	0.79	5.0	482.0	.	.	.	.
P046	68	M	E2	1996	14	28.73	3	Walker	NIV indication at baseline	No	No	No	93.7	75.0	21.8	7400	39.9	75.5	25.2	78.0	74.0	72.0	0.41	4.0	402.00	.	.	.	.	.	.	10.90	96.1	91	.	7420	38.6	74.6	25.6	66.0	.	66.0	0.77	.	289.8	.	.	.	.
P049	54	M	E2	2004	12	17.30	4	Walker	NIV indication at baseline	No	No	No	92.1	85.0	10.2	7500	41.0	117.9	32.9	68.0	.	69.0	0.79	.	334.00	51.0	70.0	268.0	95.0	0	2.0	8.00	89.9	82	19.6	7450	45.5	71.5	31.0	64.0	.	65.0	0.80	.	256.2	40	49	200	97.0
P050	44	F	E2	2001	14	25.35	4	Sitter	No NIV indication	.	No	No	93.9	85.0	5.3	.	.	.	.	75.0	78.0	59.0	0.67	-3.0	321.00	53.0	52.0	.	.	.	.	54.13	87.6	68	.	.	.	.	.	64.0	71.0	55.0	0.85	-7.0	351.0	28	13	.	.
P051	72	M	E2	2005	4	24.00	2	Walker	NIV indication at baseline	No	No	No	93.4	83.0	15.0	7420	48.6	74.4	32.1	110.0	.	.	.	.	.	.	.	.	.	.	.	63.27	95.4	89	2.4	7480	38.5	70.1	28.6	110.0	.	109.0	0.75	.	207.0	.	.	.	.
P052	80	F	E2	2008	4	26.50	4	Walker	NIV indication at baseline	No	No	No	93.2	85.0	3.8	7500	34.7	84.8	24.3	114.0	87.0	113.0	0.80	27.0	271.00	.	.	125.0	.	.	.	59.57	.	.	.	7490	28.3	95.7	22.0	72.0	.	85.0	0.93	.	326.0	.	.	.	.
P053	51	M	E2	1993	17	22.23	3	Walker	NIV indication at baseline	No	No	No	96.3	82.0	15.2	7390	54.0	79.7	33.0	107.0	101.0	110.0	0.83	6.0	519.00	.	.	.	.	.	.	62.40	94.5	82	15.9	.	.	.	.	136.0	.	129.0	0.76	.	368.0	150	151	.	.
P054	46	M	E2	1981	32	18.29	3	Walker	NIV indication at baseline	No	No	No	96.3	88.0	2.0	7390	53.5	91.9	32.9	72.0	77.0	75.2	0.85	-5.0	416.00	.	.	310.0	95.0	0	0.0	62.57	95.0	83	7.9	.	.	.	.	54.0	50.0	55.0	0.81	4.0	370.0	72	143	284	86.0
P055	42	M	E2	1988	25	27.04	4	Walker	NIV indication at baseline	No	No	No	93.7	85.0	7.3	7390	47.6	57.8	29.2	58.0	51.0	24.0	0.35	7.0	262.00	.	.	365.0	.	.	.	58.83	90.6	82	8.0	7450	45.3	61.3	32.1	50.0	.	57.0	0.90	.	327.0	62	60	279	94.0
P056	52	F	E2	2003	11	22.67	2	Walker	No NIV indication	.	No	No	94.9	88.0	0.7	.	.	.	.	98.0	105.0	35.0	0.30	-7.0	202.00	.	.	402.0	98.0	0	3.0	64.50	97.1	95	0.0	.	.	.	.	95.0	90.0	86.0	0.90	5.0	308.0	30	40	379	98.0
P057	47	M	E2	1996	17	25.88	5	Sitter	NIV indication at baseline	No	No	No	92.2	70.0	21.2	7430	47.6	81.3	32.0	54.7	44.6	50.4	0.75	10.1	236.60	.	.	.	.	.	.	26.60	84.4	59	60.0	7500	39.1	61.5	31.9	67.0	.	65.0	0.78	.	265.0	.	.	.	.
P059	59	M	E2	1980	33	25.83	4	Walker	NIV indication at baseline	Yes	No	No	92.1	80.0	20.9	7430	54.6	67.2	36.7	59.0	.	.	.	.	347.90	.	.	220.0	93.0	0	1.0	15.30	91.7	77	14.8	7460	46.4	70.5	33.4	65.0	.	68.0	0.82	.	245.4	.	.	.	.
P060	53	F	E1	1994	24	25.34	4	Walker	NIV indication at baseline	Yes	No	No	88.8	75.0	6.7	7420	36.8	100.3	23.0	73.0	.	79.0	0.86	.	388.00	23.0	31.0	280.0	.	.	.	5.37	92.6	.	.	7450	46.8	.	.	80.0	.	87.0	0.86	.	367.8	.	.	220	94.9
P061	28	F	E2	2010	7	23.95	3	Walker	No NIV indication	.	No	No	.	.	.	7480	37.9	94.8	28.8	102.0	103.0	96.0	0.80	-1.0	371.00	82.0	89.0	531.0	96.0	0	4.0	35.07	96.7	71	0.1	.	.	.	.	97.0	89.0	91.0	0.94	8.0	388.0	74	32	558	89.0
P062	54	F	E1		.	20.58	1	Walker	No NIV indication	.	No	No	94.4	77.0	3.3	7470	44.5	77.6	33.0	97.6	95.2	82.9	0.72	2.4	307.30	73.0	105.0	.	.	.	.	53.57	92.2	80	4.3	.	.	.	.	104.0	104.0	97.0	0.93	0.0	410.4	.	.	.	.
P063	51	F	E2	2000	13	25.00	4	Walker	NIV indication at baseline	Yes	No	No	91.5	66.0	17.5	7430	51.6	68.5	34.7	71.0	64.0	66.0	0.79	7.0	220.00	.	.	345.0	.	.	.	52.10	93.7	80	5.6	7480	40.0	80.9	30.2	75.0	.	68.0	0.76	.	290.0	67	98	338	97.0
P065	37	F	E2	2018	.	23.38	1	Walker	No NIV indication	.	No	No	97.0	94.0	1.5	.	.	.	.	99.0	101.0	103.0	0.86	-2.0	520.00	97.0	122.0	613.0	97.0	0	3.0	38.10	.	.	.	7490	32.5	117.0	25.2	106.0	108.0	102.0	0.96	-2.0	537.6	113	132	673	89.0
P067	43	M	E2	1985	32	22.15	2	Walker	NIV indication at baseline	.	Yes	No	.	.	.	7420	44.0	88.0	29.9	72.0	.	77.0	0.88	.	614.40	.	.	624.0	95.0	0	2.0	.	.	.	.	.	.	.	.	.	.	.	.	.	.	.	.	.	.
P068	47	F	E2	2014	3	21.26	2	Walker	No NIV indication	.	Yes	No	.	.	.	.	.	.	.	67.0	67.0	63.0	1.28	0.0	271.00	.	.	450.0	98.0	0	3.0	.	.	.	.	.	.	.	.	.	.	.	.	.	.	.	.	.	.
P069	21	F	E3	2015	1	29.62	3	Walker	No NIV indication	.	No	No	97.8	93.0	0.2	7470	49.6	99.0	36.5	84.0	89.0	54.0	0.56	-5.0	336.00	.	.	420.0	97.0	0	0.0	24.97	96.9	92	0.0	7470	35.5	95.3	26.5	111.0	.	94.0	0.74	.	392.0	38	53	400	94.8
P070	56	M	E1		.	29.76	1	Walker	No NIV indication	.	Yes	No	96.7	88.0	.	7490	31.3	85.2	24.5	82.0	89.0	94.0	0.90	-7.0	535.00	79.0	176.0	513.0	.	.	.	.	.	.	.	.	.	.	.	.	.	.	.	.	.	.	.	.	.
P072	46	M	E2	1984	32	24.58	3	Walker	NIV indication at baseline	No	No	No	91.1	81.0	15.2	7410	37.0	87.0	23.7	97.0	.	96.0	0.81	.	530.00	.	.	451.0	90.0	0	1.0	40.77	94.3	67	3.0	7450	39.1	86.9	27.5	92.0	.	95.0	0.81	.	553.0	73	102	457	91.2
P073	31	F	E2	1987	28	14.86	3	Walker	No NIV indication	.	No	Yes	95.7	91.0	.	7430	43.8	82.9	29.1	61.0	.	56.0	0.80	.	300.00	.	.	404.0	98.0	0	4.0	55.27	97.2	89	1.6	7480	44.0	97.9	33.0	52.0	55.0	46.0	0.77	-3.0	200.0	.	.	330	97.0
P074	48	M	E2	2007	6	35.43	3	Walker	NIV indication at baseline	No	No	No	89.5	75.0	22.5	7460	44.7	59.8	32.2	77.0	63.5	77.0	0.81	13.5	321.40	.	.	375.0	83.0	0	1.0	24.80	89.1	75	13.7	.	.	.	.	75.0	75.0	77.0	0.83	0.0	382.0	.	.	444	95.0
P075	50	F	E2	1995	18	24.03	4	Walker	NIV indication at baseline	No	No	No	89.8	67.0	27.8	7400	45.7	101.0	28.9	91.0	91.0	90.0	0.84	0.0	303.00	.	.	305.0	.	.	.	6.07	89.4	51	4.2	7450	45.3	74.5	31.8	104.0	92.0	101.0	0.83	12.0	313.0	.	.	.	.
P076	34	M	E2	2003	14	31.22	3	Walker	NIV indication at baseline	.	Yes	No	85.8	78.0	6.3	.	41.0	68.5	.	50.0	40.0	54.0	0.88	10.0	423.60	44.0	102.0	.	.	.	.	.	.	.	.	.	.	.	.	.	.	.	.	.	.	.	.	.	.
P077	69	F	E3	1994	24	21.80	3	Walker	No NIV indication	.	Yes	No	96.3	89.0	9.3	7520	32.7	106.8	26.5	62.0	56.0	63.0	0.77	6.0	266.40	.	.	265.0	97.4	0	5.0	.	.	.	.	.	.	.	.	.	.	.	.	.	.	.	.	.	.
P078	49	F	E2	1993	16	27.34	4	Walker	NIV indication at baseline	No	No	No	92.0	66.0	21.6	7420	43.8	65.6	28.6	63.0	.	.	.	.	272.40	.	.	.	.	.	.	60.23	90.6	59	14.6	7500	41.8	66.9	32.6	52.0	.	33.0	0.53	.	210.0	.	.	.	.
P079	56	M	E2	2005	13	26.49	4	Walker	NIV indication at baseline	.	Yes	No	93.4	85.0	0.3	7500	30.6	102.3	24.0	63.0	45.0	66.0	0.83	18.0	469.00	28.0	75.0	303.0	88.0	0	1.0	.	.	.	.	.	.	.	.	.	.	.	.	.	.	.	.	.	.
P080	65	F	E2	1985	34	23.73	4	Walker	NIV indication at baseline	.	Yes	No	.	.	.	.	.	.	.	67.0	.	77.0	0.91	.	256.00	.	.	307.0	.	.	.	.	.	.	.	.	.	.	.	.	.	.	.	.	.	.	.	.	.
P081	43	M	E2	2008	9	25.56	2	Walker	No NIV indication	.	Yes	No	.	.	.	7480	41.4	78.0	31.6	102.0	98.0	101.0	0.79	4.0	513.00	69.0	96.0	646.0	96.0	3	8.0	.	.	.	.	.	.	.	.	.	.	.	.	.	.	.	.	.	.
P082	46	F	E1	1996	14	18.66	4	Walker	No NIV indication	.	No	No	90.5	87.0	2.2	7470	28.3	77.1	20.9	112.0	.	86.0	0.66	.	285.60	.	.	.	.	.	.	56.13	92.1	85	2.1	7500	35.5	73.8	28.2	111.0	90.0	105.0	0.95	21.0	314.0	.	.	.	.
P083	43	M	E2	1999	14	23.39	4	Walker	NIV indication at baseline	No	No	No	94.0	80.0	11.8	7470	46.6	79.9	34.8	72.0	55.0	71.0	0.81	17.0	365.00	.	.	225.0	97.0	2	5.0	61.43	94.0	83	10.7	7360	44.2	74.0	24.6	67.0	.	72.0	0.87	.	488.0	25	44	318	95.0
P084	32	F	E2	1988	20	18.75	4	Walker	No NIV indication	.	No	No	97.3	.	0.0	.	.	.	.	80.0	.	80.0	0.87	.	264.00	.	.	.	.	.	.	39.73	97.3	95	0.1	7440	38.2	99.9	26.1	89.0	79.0	.	.	10.0	208.2	.	.	.	.
P086	64	M	E2	1995	18	23.67	3	Walker	NIV indication at baseline	No	No	No	92.4	70.0	17.0	7450	46.6	77.2	33.0	78.0	72.0	79.0	0.79	6.0	293.00	.	.	260.0	.	.	.	61.27	.	.	.	7480	40.3	62.2	30.4	56.0	.	58.0	0.77	.	280.2	.	.	282	87.0
P087	58	F	E2	1999	14	20.55	4	Walker	NIV indication at baseline	No	No	No	92.4	82.0	2.3	7370	53.0	64.1	31.3	66.0	49.0	49.0	0.62	17.0	237.00	.	.	155.0	86.0	0	3.0	64.03	88.5	22	6.2	.	.	.	.	53.0	.	51.0	0.75	.	126.0	.	.	.	.
P088	38	M	E2	1998	17	33.46	3	Walker	No NIV indication	.	No	Yes	92.5	77.0	23.8	7470	41.1	68.6	30.0	71.0	61.0	71.0	0.83	10.0	410.00	.	.	.	.	.	.	13.43	93.1	80	23.6	7454	50.2	70.1	35.5	65.0	62.0	68.0	0.86	3.0	418.0	.	.	.	.
P089	43	F	E2	2014	2	21.71	3	Walker	No NIV indication	.	Yes	No	.	.	.	.	.	.	.	120.0	114.0	113.0	0.76	6.0	430.00	80.0	85.0	368.0	95.0	0	2.0	.	.	.	.	.	.	.	.	.	.	.	.	.	.	.	.	.	.
P090	46	F	E2	1982	32	32.89	2	Walker	NIV indication at baseline	Yes	No	No	90.0	62.0	62.2	7450	37.5	75.1	26.6	99.0	86.0	92.0	0.79	13.0	372.00	.	.	240.0	93.0	2	2.0	60.83	94.3	84	0.0	7140	43.1	76.4	27.8	79.0	.	84.0	0.87	.	420.0	44	82	386	86.2
P091	44	M	E2	1995	18	24.82	4	Walker	No NIV indication	.	No	Yes	93.4	85.0	6.4	7420	41.8	80.6	27.8	68.0	64.0	68.0	0.82	4.0	290.00	.	.	.	.	.	.	12.40	93.9	86	4.2	7410	51.3	68.0	33.2	77.0	69.0	75.0	0.80	8.0	396.0	.	.	.	.
P092	38	M	E2	1994	19	25.00	4	Walker	No NIV indication	.	Yes	No	93.7	87.0	1.3	7400	44.6	102.5	28.1	90.0	76.0	94.0	0.86	14.0	247.20	.	.	.	.	.	.	.	.	.	.	.	.	.	.	.	.	.	.	.	.	.	.	.	.
P093	42	F	E2	2007	9	29.57	4	Walker	No NIV indication	.	No	Yes	97.6	88.0	1.0	7410	47.7	91.5	30.6	96.0	84.0	91.0	0.81	12.0	336.00	.	.	330.0	96.0	0	0.0	37.73	96.2	86	6.2	7460	52.9	86.9	38.4	83.0	73.0	86.0	0.83	10.0	402.0	50	70	346	96.0
P094	25	M	E3	2006	10	23.88	2	Walker	No NIV indication	.	No	No	98.0	76.0	3.1	7500	44.2	100.0	35.3	86.0	79.0	79.0	0.78	7.0	487.00	.	.	525.0	99.0	0	0.0	23.00	96.7	85	0.0	7400	42.7	92.5	26.2	87.0	60.0	80.0	0.92	27.0	430.0	60	65	581	98.0
P095	72	F	E1	2015	1	27.06	2	Walker	NIV indication at baseline	.	Yes	No	91.1	81.0	20.8	7490	42.0	59.5	32.5	88.0	97.0	101.0	0.90	-9.0	270.00	70.0	68.0	375.0	.	.	.	.	.	.	.	.	.	.	.	.	.	.	.	.	.	.	.	.	.
P096	64	F	E1		.	25.45	2	Walker	No NIV indication	.	No	No	97.5	89.0	1.5	7490	42.7	60.6	33.0	114.0	108.9	108.0	0.78	5.1	255.00	.	.	345.0	.	.	.	30.00	95.0	85	3.3	7500	47.0	76.8	36.6	88.0	92.0	94.0	1.07	-4.0	268.0	45	57	396	96.0
P097	27	M	E2	2006	8	19.82	3	Walker	NIV indication at baseline	No	No	No	94.5	90.0	6.3	7420	44.9	89.4	29.6	86.0	81.0	73.0	0.72	5.0	363.00	.	.	.	.	.	.	36.60	.	.	.	7440	41.6	94.9	29.1	80.0	79.0	76.0	0.79	1.0	395.0	29	25	.	.
P098	60	M	E2	2008	10	21.83	3	Walker	No NIV indication	.	Yes	No	97.5	92.0	0.0	7490	40.3	73.6	31.6	84.0	79.0	60.0	0.82	5.0	409.00	42.0	65.0	.	.	.	.	.	.	.	.	.	.	.	.	.	.	.	.	.	.	.	.	.	.
P101	66	F	E2	1994	16	30.00	4	Walker	NIV indication at baseline	Yes	No	No	76.5	46.0	29.8	7430	51.9	46.3	35.0	56.0	.	55.0	0.83	.	238.80	.	.	.	.	.	.	56.73	91.7	69	14.0	7520	40.5	117.0	33.3	52.0	.	59.0	0.96	.	194.0	.	.	.	.
P102	31	F	E2	2004	13	15.94	3	Walker	No NIV indication	.	No	No	97.8	88.0	3.4	.	.	.	.	44.0	38.0	40.0	0.77	6.0	308.00	.	.	.	.	.	.	33.87	97.6	90	1.0	7430	41.1	92.4	27.7	47.0	53.0	45.0	0.96	-6.0	291.0	44	29	.	.
P103	52	F	E2	2013	5	20.61	3	Walker	NIV indication at baseline	No	No	No	92.1	57.0	20.0	7490	45.8	84.7	35.5	90.0	82.0	90.0	0.80	8.0	330.00	42.0	44.0	375.0	94.0	2	2.0	8.97	91.8	57	14.0	7490	45.9	100.0	35.0	91.0	.	85.0	0.75	.	.	.	.	400	.
P104	48	F	E2	2010	8	27.48	4	Walker	No NIV indication	.	Yes	No	95.6	91.0	0.0	7350	39.0	85.0	21.2	72.0	77.0	75.0	0.84	-5.0	367.00	41.3	37.9	231.0	.	.	.	.	.	.	.	.	.	.	.	.	.	.	.	.	.	.	.	.	.
P107	36	M	E3	1984	25	21.22	4	Walker	NIV indication at baseline	Yes	No	No	89.1	76.0	22.3	7430	44.2	77.2	29.8	71.0	65.0	72.7	0.85	6.0	286.20	.	.	.	.	.	.	67.60	94.8	85	1.7	7500	36.6	111.7	28.5	80.0	.	63.0	0.65	.	167.4	66	35	.	.
P108	67	M	E1	2009	2	24.16	3	Walker	NIV indication at baseline	Yes	No	No	94.1	89.0	20.0	7420	42.1	85.2	27.9	69.0	61.0	79.0	0.89	8.0	233.40	.	.	.	.	.	.	59.73	.	.	.	7500	41.4	112.9	33.8	87.0	.	93.0	0.81	.	310.0	55	72	.	.
P109	35	F	E2		.	25.00	1	Walker	No NIV indication	.	Yes	No	98.0	96.0	0.0	7440	42.2	59.8	28.8	91.0	91.0	88.0	0.83	0.0	322.00	.	.	460.0	.	.	.	.	.	.	.	.	.	.	.	.	.	.	.	.	.	.	.	.	.
P110	74	F	E2	2002	14	21.64	3	Walker	NIV indication at baseline	.	Yes	No	94.4	90.0	9.4	7500	47.5	78.0	37.1	105.0	83.0	.	.	22.0	258.00	.	.	360.0	.	.	.	.	.	.	.	.	.	.	.	.	.	.	.	.	.	.	.	.	.
P111	45	M	E2	2000	12	19.36	4	Walker	NIV indication at baseline	No	No	No	95.6	85.0	5.2	7410	45.5	80.8	29.2	100.0	79.0	93.0	0.76	21.0	240.00	.	.	.	.	.	.	68.73	92.5	85	8.7	7540	37.2	82.9	32.4	108.0	.	86.0	0.63	.	194.4	30	47	.	.
P112	41	F	E2	2004	11	28.98	3	Walker	NIV indication at baseline	No	No	No	91.1	73.0	24.2	7450	40.0	80.8	27.8	59.0	38.0	47.0	0.69	21.0	151.00	21.0	42.0	275.0	87.0	0	4.0	50.63	87.5	62	14.8	.	.	.	.	37.0	28.0	33.0	0.73	9.0	141.0	28	39	245	92.0
P113	46	F	E2	1992	21	44.53	3	Walker	NIV indication at baseline	Yes	No	No	94.1	83.0	21.5	7450	42.4	71.3	29.8	40.9	40.0	35.0	0.72	0.9	218.00	.	.	.	.	.	.	34.90	94.4	76	1.5	.	.	.	.	44.0	.	43.0	0.77	.	222.0	20	106	.	.
P114	48	F	E1	1990	24	27.34	4	Walker	No NIV indication	.	No	Yes	92.8	83.0	7.8	7410	37.9	113.9	24.7	97.0	81.0	86.0	0.76	16.0	298.00	.	.	.	.	.	.	24.13	92.8	84	4.9	7460	44.1	76.4	32.1	100.0	92.0	84.0	0.72	8.0	266.0	.	.	.	.
P115	51	M	E1	1985	25	33.90	4	Walker	NIV indication at baseline	Yes	No	No	93.5	.	3.9	7430	50.1	78.2	33.2	80.0	.	91.0	0.91	.	427.20	.	.	.	.	.	.	64.17	93.7	90	0.0	7450	35.3	112.0	25.1	76.9	.	79.7	0.82	.	404.8	.	.	.	.
P116	23	F	E2	2015	.	23.67	2	Walker	NIV indication at baseline	Yes	No	No	92.4	61.0	2.9	7450	42.2	87.0	29.9	85.0	82.0	49.0	0.50	3.0	214.00	.	.	463.0	.	.	.	10.47	96.1	91	0.6	.	.	.	.	87.0	.	68.0	0.68	.	264.0	.	.	420	.
P117	49	M	E2	1993	10	33.63	4	Walker	NIV indication at baseline	No	No	No	87.6	61.0	35.0	7420	50.5	60.8	33.3	37.0	28.0	38.0	0.83	9.0	198.00	.	.	165.0	.	.	.	67.97	87.6	42	11.9	.	.	.	.	31.0	.	33.0	0.84	.	251.4	.	.	.	.
P118	46	F	E2	2007	5	32.32	4	Walker	NIV indication at baseline	Yes	No	No	89.0	73.0	25.5	7410	45.0	68.8	29.0	63.0	62.0	69.0	0.94	1.0	349.00	.	.	240.0	95.0	2	8.0	62.53	91.7	80	15.3	7460	42.7	67.6	30.8	60.0	.	62.0	0.83	.	334.8	61	50	250	96.0
P120	49	M	E2	2005	7	19.44	3	Walker	NIV indication at baseline	No	No	No	92.3	81.0	4.2	7390	49.0	70.0	30.4	89.0	82.0	66.0	0.59	7.0	298.00	.	.	.	.	.	.	62.87	91.6	79	3.6	7470	43.0	73.4	31.6	80.0	.	63.0	0.61	.	324.5	61	83	.	.
P121	37	F	E3	2015	4	20.00	2	Walker	No NIV indication	.	Yes	No	.	.	.	.	.	.	.	112.0	102.0	103.0	0.76	10.0	381.60	.	.	545.0	76.8	3	0.0	.	.	.	.	.	.	.	.	.	.	.	.	.	.	.	.	.	.
P122	35	F	E2	1994	18	21.91	4	Walker	No NIV indication	.	No	No	93.9	89.0	1.7	7450	36.7	83.7	26.1	98.0	88.0	91.0	0.80	10.0	283.00	.	.	.	.	.	.	31.47	.	.	.	7520	36.1	111.0	30.0	94.6	90.8	75.8	0.69	3.8	294.8	.	.	.	.
P123	30	F	E2	2000	12	25.10	2	Walker	No NIV indication	.	No	No	97.3	95.0	0.0	7430	39.5	100.0	26.6	90.0	80.0	92.0	0.89	10.0	343.00	.	.	.	.	.	.	31.47	.	.	.	.	.	.	.	83.5	80.5	78.6	0.82	3.0	320.3	.	.	.	.
P125	64	F	E1	2000	18	21.26	3	Walker	No NIV indication	.	Yes	No	94.8	83.0	0.1	7480	43.5	77.0	32.7	78.0	81.0	71.0	0.71	-3.0	300.00	74.0	91.0	520.0	97.0	0	3.0	.	.	.	.	.	.	.	.	.	.	.	.	.	.	.	.	.	.
P126	68	F	E3	1986	28	20.93	4	Walker	NIV indication at baseline	No	No	No	94.5	84.0	24.7	7490	43.2	78.7	33.3	118.6	109.0	111.0	0.77	9.6	254.00	23.0	15.0	.	.	.	.	35.43	94.6	78	14.0	7460	43.2	72.9	31.2	86.0	.	78.0	0.70	.	284.4	27	29	.	.
P127	63	M	E2	1963	53	19.23	4	Walker	NIV indication at baseline	Yes	No	No	96.1	84.0	17.7	7470	49.0	87.0	36.4	67.0	.	83.0	0.99	.	323.00	62.0	30.0	420.0	97.0	0	2.0	47.73	97.7	93	0.1	7460	46.8	81.2	33.4	77.0	.	84.0	0.88	.	439.8	.	.	450	97.0
P128	57	M	E2	2004	14	29.63	4	Walker	NIV indication at baseline	.	Yes	No	93.2	68.0	2.5	7460	41.0	63.2	29.3	64.0	.	68.0	0.82	.	392.00	47.0	71.0	.	.	.	.	.	.	.	.	.	.	.	.	.	.	.	.	.	.	.	.	.	.
P129	40	F	E2	1986	28	29.52	2	Walker	NIV indication at baseline	No	No	No	93.0	69.0	32.5	7460	36.9	68.9	26.6	83.0	78.0	76.0	0.78	5.0	307.00	.	.	330.0	97.0	0	1.0	5.47	95.9	79	9.8	7500	35.1	148.0	27.9	81.0	76.0	67.0	0.71	5.0	235.0	.	.	416	98.0
P130	69	F	E2	1960	57	26.67	4	Walker	NIV indication at baseline	No	No	No	90.3	62.0	14.8	.	.	.	.	59.0	49.0	66.0	0.88	10.0	265.00	18.0	21.0	100.0	89.0	0	3.0	30.57	86.1	50	25.0	7450	43.2	62.0	30.8	48.0	.	49.0	0.81	.	210.0	9	17	.	.
P133	39	F	E2	2010	.	24.16	4	Walker	NIV indication at baseline	Yes	No	No	95.3	.	11.5	.	.	.	.	17.0	.	.	.	.	127.20	.	.	.	.	.	.	37.87	99.8	91	0.3	7400	53.2	66.9	35.0	19.0	.	20.0	0.91	.	118.8	.	.	.	.
P134	39	F	E3	1998	21	25.65	3	Walker	No NIV indication	.	No	No	96.6	92.0	0.2	.	.	.	.	74.0	50.0	71.0	0.79	24.0	300.00	.	.	391.0	94.8	0	4.0	5.43	95.1	91	0.0	.	.	.	.	71.0	60.0	76.0	0.87	11.0	392.4	.	.	.	.
P136	47	F	E2	1983	26	19.71	3	Walker	No NIV indication	.	No	Yes	.	.	.	7470	33.6	111.5	24.4	95.1	90.0	94.7	0.86	5.1	315.40	.	.	.	.	.	.	35.60	96.2	89	3.2	7500	32.3	168.0	24.6	78.0	.	74.0	0.82	.	227.0	.	.	.	.
P137	44	M	E2	1988	25	28.38	3	Walker	No NIV indication	.	No	Yes	.	.	.	7480	36.7	84.2	27.3	79.6	70.8	51.3	0.53	8.8	289.00	.	.	.	.	.	.	4.23	90.1	74	13.0	7440	44.3	82.4	30.7	92.0	73.0	56.0	0.50	19.0	319.0	.	.	.	.
P138	55	F	E2	2005	6	20.41	5	Sitter	No NIV indication	.	No	No	.	.	.	7430	41.8	78.6	27.7	92.0	.	91.1	0.82	.	270.00	.	.	.	.	.	.	65.40	96.7	91	1.5	.	.	.	.	74.0	79.0	67.0	0.91	-5.0	279.0	32	52	.	.
P139	56	F	E2	1997	16	25.00	5	Sitter	NIV indication at baseline	No	No	No	93.0	78.0	3.9	7420	50.4	83.4	33.3	69.0	53.0	50.0	0.62	16.0	311.00	.	.	.	.	.	.	32.93	96.1	90	7.6	7480	43.1	80.6	32.6	54.0	.	59.0	0.87	.	263.0	.	.	.	.
P140	34	M	E1	1998	15	25.95	3	Walker	No NIV indication	.	No	No	94.4	75.9	0.6	7450	48.9	105.9	34.0	100.0	90.0	93.0	0.78	10.0	431.00	.	.	495.0	97.0	0	5.0	59.97	93.2	87	4.0	.	.	.	.	95.0	93.0	93.0	0.98	2.0	489.0	120	145	600	95.7
P141	39	F	E2	2007	6	33.25	4	Walker	NIV indication at baseline	No	No	No	90.1	72.0	8.1	7430	42.5	83.0	28.7	76.0	70.0	72.0	0.81	6.0	352.00	.	.	360.0	92.0	0	7.0	44.00	97.1	88	4.3	7470	41.6	56.5	30.7	54.0	.	60.0	0.90	.	348.0	63	96	580	90.0
P142	37	F	E2	2007	6	27.34	3	Walker	NIV indication at baseline	Yes	No	No	96.4	74.0	2.7	7410	49.3	85.3	31.3	98.0	91.0	96.0	0.85	7.0	357.00	.	.	498.0	94.0	0	7.0	46.17	94.2	86	4.4	.	.	.	.	69.0	.	74.0	0.88	.	367.0	99	104	334	97.0
P143	43	F	E1	2016	1	24.80	4	Walker	NIV indication at baseline	No	No	No	94.8	84.0	14.0	7490	41.3	90.1	32.4	70.0	66.0	69.0	0.80	4.0	452.00	35.0	36.0	550.0	93.0	2	4.0	23.30	93.4	84	13.0	.	.	.	.	69.0	65.0	70.0	0.81	4.0	352.2	.	.	570	5.7
P145	51	M	E2	1994	19	30.30	4	Walker	NIV indication at baseline	No	No	No	90.7	81.0	14.5	7420	48.0	61.8	31.4	97.0	87.0	90.3	0.75	10.0	335.80	.	.	315.0	93.0	2	5.0	59.57	92.1	86	0.7	7460	37.1	58.4	26.4	67.0	.	71.0	0.83	.	453.6	.	.	285	95.0
P146	13	F	E2	2012	2	25.97	2	Walker	No NIV indication	.	No	No	97.3	95.0	0.1	.	.	.	.	110.0	104.0	94.0	0.79	6.0	288.00	53.0	55.0	.	.	.	.	56.70	95.1	87	0.5	.	.	.	.	89.0	74.0	92.0	0.92	15.0	336.0	44	40	.	.
P147	44	M	E2	2014	1	42.37	4	Walker	NIV indication at baseline	No	No	No	88.2	71.0	40.0	7440	48.3	67.4	32.8	53.0	39.0	55.0	0.84	14.0	400.00	70.0	62.0	113.0	81.0	0	2.0	32.43	91.4	70	9.0	7460	45.1	54.1	32.5	52.0	.	54.0	0.82	.	408.6	86	109	.	.
P148	31	F	E2	1994	19	35.83	3	Walker	NIV indication at baseline	No	No	No	92.2	85.0	9.5	7380	46.0	79.4	27.5	82.0	68.0	76.0	0.92	14.0	276.00	.	.	.	.	.	.	45.67	91.6	83	9.0	7480	42.8	70.2	32.2	52.0	.	52.0	0.82	.	358.8	78	84	.	.
P149	16	F	E2	2004	10	21.91	2	Walker	No NIV indication	.	No	No	98.4	95.0	1.0	.	.	.	.	80.0	86.0	73.0	0.83	-6.0	293.00	52.0	44.0	525.0	.	.	.	64.90	95.7	.	0.9	.	.	.	.	61.0	.	60.0	0.98	.	328.2	.	.	300	98.0
P150	58	M	E1	2013	3	26.00	4	Walker	No NIV indication	.	No	No	94.5	82.0	10.0	.	.	.	.	83.0	74.6	75.1	0.71	8.4	410.00	.	.	334.0	.	0	2.0	48.37	91.2	89	1.9	7440	40.9	85.9	27.8	68.0	67.0	66.0	0.97	1.0	402.0	47	55	375	.
P151	26	F	E2	2008	5	33.14	4	Walker	NIV indication at baseline	No	No	No	94.8	87.0	10.9	7420	43.0	81.6	28.1	80.0	73.0	54.0	0.59	7.0	343.20	.	.	343.2	.	.	.	61.43	95.8	91	0.0	.	.	.	.	75.0	67.0	72.0	0.79	8.0	426.0	64	87	329	97.0
P152	47	M	E2	2002	12	29.05	3	Walker	NIV indication at baseline	No	No	No	86.5	83.0	2.0	7460	44.6	70.1	32.4	58.0	42.7	56.8	0.79	15.3	230.30	60.0	113.0	339.0	88.0	0	3.0	64.63	92.9	.	0.6	.	.	.	.	42.0	.	.	.	.	.	.	.	295	88.5
P153	34	F	E2	2007	6	18.73	2	Walker	No NIV indication	.	No	No	97.5	91.0	0.1	7480	32.2	162.0	24.2	107.0	102.7	97.6	0.79	4.3	362.00	.	.	.	.	.	.	66.73	96.8	94	0.0	.	.	.	.	102.0	98.0	97.0	0.79	4.0	394.2	106	93	.	.
P154	43	M	E2	2010	6	25.61	4	Walker	No NIV indication	.	No	Yes	93.9	84.0	4.3	7450	41.5	116.0	29.4	73.0	70.0	72.0	0.82	3.0	403.00	.	.	390.0	97.0	2	4.0	33.73	93.3	84	9.0	7500	37.9	79.5	30.3	76.0	66.0	82.0	0.87	10.0	502.0	54	63	414	95.0
P155	60	M	E2	2006	10	29.40	4	Walker	NIV indication at baseline	Yes	No	No	89.9	69.0	23.0	7480	47.4	63.6	35.6	54.0	51.0	53.0	0.75	3.0	297.60	.	.	.	.	.	.	31.17	96.6	90	0.5	7470	47.5	66.4	35.0	57.0	.	61.0	0.80	.	351.6	.	.	.	.
P156	46	F	E2	1979	35	22.66	4	Walker	No NIV indication	.	No	No	96.1	81.0	13.5	7460	37.6	66.9	27.3	91.0	86.0	89.0	0.84	5.0	309.00	.	.	300.0	98.0	0	0.0	49.70	.	.	.	7600	33.2	152.0	33.5	81.0	74.0	84.0	0.83	7.0	347.6	46	52	332	96.2
P157	29	F	E2	2016	3	21.34	2	Walker	No NIV indication	.	Yes	No	96.0	.	0.0	.	.	.	.	106.0	99.0	.	.	7.0	351.60	90.0	105.0	.	.	.	.	.	.	.	.	.	.	.	.	.	.	.	.	.	.	.	.	.	.
P158	37	M	E2	2007	7	21.95	3	Walker	No NIV indication	.	No	No	.	.	.	7440	45.1	82.1	31.2	116.0	118.0	115.0	0.82	-2.0	472.00	.	.	505.0	94.0	0	2.0	46.37	96.7	91	9.9	.	.	.	.	112.0	115.0	127.0	0.91	-3.0	610.2	115	96	490	94.6
P159	39	M	E2	1994	19	25.71	3	Walker	NIV indication at baseline	No	No	No	95.1	82.0	10.4	7460	38.5	70.1	27.8	83.0	75.0	87.0	0.88	8.0	299.00	.	.	360.0	.	.	.	45.73	97.3	82	9.0	7510	30.9	80.3	25.2	82.0	.	90.0	0.89	.	441.0	53	27	384	.
P160	31	M	E2	2000	20	24.00	3	Walker	No NIV indication	.	Yes	No	.	.	.	.	.	.	.	88.0	84.0	89.0	0.84	4.0	424.00	102.0	85.0	422.0	95.0	0	2.0	.	.	.	.	.	.	.	.	.	.	.	.	.	.	.	.	.	.
P161	39	M	E1	2010	10	23.00	1	Walker	No NIV indication	.	Yes	No	.	.	.	.	.	.	.	109.0	104.0	.	.	5.0	462.40	137.0	104.0	680.0	95.0	0	2.0	.	.	.	.	.	.	.	.	.	.	.	.	.	.	.	.	.	.
P162	50	M	E1	2009	10	25.80	1	Walker	No NIV indication	.	Yes	No	92.5	82.0	2.6	7490	35.7	81.0	28.0	50.0	47.0	49.0	0.75	3.0	180.00	130.0	148.0	550.0	92.9	0	1.0	.	.	.	.	.	.	.	.	.	.	.	.	.	.	.	.	.	.
P163	58	F	E2	2014	5	25.00	2	Walker	No NIV indication	.	Yes	No	96.0	.	.	.	.	.	.	109.0	100.0	106.0	0.76	9.0	344.00	.	.	.	.	.	.	.	.	.	.	.	.	.	.	.	.	.	.	.	.	.	.	.	.
P166	20	M	E2	2003	11	19.59	3	Walker	No NIV indication	.	No	No	.	.	.	7430	44.8	86.0	30.3	77.0	81.0	60.0	0.67	-4.0	346.00	.	.	500.0	97.0	0	1.0	56.07	97.5	91	1.2	7420	35.8	123.4	22.6	79.0	92.0	.	1.00	-13.0	432.0	25	47	586	97.0
P167	68	F	E2	2003	14	33.98	4	Walker	NIV indication at baseline	Yes	No	No	83.9	68.0	49.3	.	.	.	.	48.0	29.0	59.0	0.96	19.0	320.00	37.0	54.0	318.0	88.0	0	2.0	26.03	94.6	85	2.5	.	.	.	.	46.0	56.0	.	0.94	-10.0	252.0	41	81	308	89.3
P168	26	M	E1	2006	14	23.00	1	Walker	No NIV indication	.	Yes	No	.	.	.	.	.	.	.	97.0	96.0	.	.	1.0	469.80	96.0	116.0	670.0	.	0	3.0	.	.	.	.	.	.	.	.	.	.	.	.	.	.	.	.	.	.
P169	38	F	E2	1993	22	23.83	3	Walker	No NIV indication	.	No	No	98.1	80.0	0.9	.	.	.	.	62.0	61.0	60.0	0.83	1.0	271.00	27.0	62.0	420.0	97.0	0	3.0	48.70	95.6	89	0.1	7450	46.0	72.6	32.6	56.0	61.0	53.0	0.95	-5.0	321.0	30	21	.	.
P170	40	F	E2	2017	2	18.30	3	Walker	No NIV indication	.	Yes	No	97.2	92.0	0.0	.	.	.	.	77.0	75.0	81.0	0.86	2.0	396.60	46.0	103.0	539.0	93.3	2	2.0	.	.	.	.	.	.	.	.	.	.	.	.	.	.	.	.	.	.
P172	75	M	E2	2010	8	25.00	2	Walker	No NIV indication	.	No	No	95.0	71.0	.	7480	35.0	87.5	26.7	93.0	88.0	98.0	0.80	5.0	396.00	.	.	.	.	.	.	19.00	93.0	.	3.8	.	.	.	.	85.0	.	69.0	0.81	.	330.0	108	118	.	.
P173	29	M	E2	2015	3	25.90	3	Walker	No NIV indication	.	No	No	94.9	90.0	5.5	7470	41.5	77.8	30.9	105.0	.	104.0	0.81	.	535.00	61.0	82.0	499.0	94.6	0	2.0	6.83	.	.	.	.	.	.	.	105.0	.	106.0	0.83	.	651.0	98	122	.	.
P174	25	M	E3		.	24.00	2	Walker	No NIV indication	.	Yes	No	94.3	83.0	3.8	7440	46.6	69.9	32.1	100.0	97.0	101.0	0.84	3.0	566.00	51.0	53.0	.	.	.	.	.	.	.	.	.	.	.	.	.	.	.	.	.	.	.	.	.	.
P175	19	M	E2	2015	4	25.00	2	Walker	No NIV indication	.	Yes	No	95.7	85.0	2.4	7490	40.5	91.5	31.2	107.0	98.0	98.0	0.80	9.0	477.00	46.0	76.0	.	.	.	.	.	.	.	.	.	.	.	.	.	.	.	.	.	.	.	.	.	.
[truncated: 2 more columns]
